# Supplementary material for: Plug‐and‐Play Centrifuge‐Only Device for Rapid Sepsis Diagnosis
Source: Adv Healthc Mater. 2025 Sep 2;14(32):e03651. doi: 10.1002/adhm.202503651 (PMC12716180; doi:10.1002/adhm.202503651)
Supplement: Supplementary file 4 — Supporting Information [file ADHM-14-0-s001.xlsx]

## Sheet: F_Bacteria concentration enhan 
E. coli					K. pneumoniae				E. faecalis
	CFU/ml	Concentration enhancement				CFU/ml	Concentration enhancement			CFU/ml	Concentration enhancement
1	568.776	257.277	1.05		1	440.693	231.454	2.05	1	763.485	287.497	3.05
2	457.384	315.563	1.05		2	440.693	248.851	2.05	2	763.485	281.603	3.05
3	484.388	380.549	1.05		3	177.778	266.25	2.05	3	763.485	383.111	3.05
4	570.464	385.651	1.05		4			2.05	4
5	644.726	297.284	1.05		5				5
6a	637.975	286.323	1.05		6a				6a
6b	637.975	311.925	1.05		6b				6b
7a	513.08	293.002	1.05		7a				7a
7b	513.08	194.737	1.05		7b				7b
8	180.042	222.17	0.95		8				8
9	217.094	285.591	0.95		9				9
10	180.042	213.838	0.95		10				10
11	13.758	445.802	0.85		11				11
12	13.758	436.111	0.85		12				12
13	21.7094	271.26	0.85		13				13
14					14				14
15					15				15
16					16				16
17					17				17
18					18				18
Average	376.95	306.472			Average	353.054	248.852		Average	763.485	317.404
SD		76.0774			SD		17.3981		SD		56.9806
	Mean
E. coli	306.472	76.0774
K. pneumoniae	248.852	17.3981
E. faecalis	317.404	56.9806
	Mean	SD
E coli 500	302.479	58.419
E coli 100	240.533	39.2428
E coli 10	384.391	98.0943
KP and EF					Ec and EF					KP & EC
t-Test: Two-Sample Assuming Unequal Variances					t-Test: Two-Sample Assuming Unequal Variances					t-Test: Two-Sample Assuming Unequal Variances
	Variable 1	Variable 2				Variable 1	Variable 2				Variable 1	Variable 2
Mean	248.852	317.404			Mean	306.472	317.404			Mean	306.472	248.852
Variance	302.693	3246.78			Variance	5787.77	3246.78			Variance	5787.77	302.693
Observations	3	3			Observations	15	3			Observations	15	3
Hypothesized Mean Difference	0				Hypothesized Mean Difference	0				Hypothesized Mean Difference	0
df	2				df	4				df	15
t Stat	-1.99297				t Stat	-0.285308				t Stat	2.61171
P(T<=t) one-tail	0.0922315				P(T<=t) one-tail	0.394786				P(T<=t) one-tail	0.0098178
t Critical one-tail	2.91999				t Critical one-tail	2.13185				t Critical one-tail	1.75305
P(T<=t) two-tail	0.184463				P(T<=t) two-tail	0.789572				P(T<=t) two-tail	0.0196356
t Critical two-tail	4.30265				t Critical two-tail	2.77645				t Critical two-tail	2.13145

## Sheet: Microfluidics
E1	Highest Conc.					E2	Medium Conc.					E3	Lowest Conc.
10^7 CFU/ml						10^6 CFU/ml						10^5 CFU/ml
Plate counting	96	89	97	94		Plate counting	96	89	97	94		Plate counting	96	89	97	94
vol 10000 Cfu	0.6					vol 10000 Cfu	0.6					vol 10000 Cfu	0.6
vol blood	3					vol blood	3					vol blood	3
vol BCM	4.5					vol BCM	4.5					vol BCM	4.5
vol spiked blood used	7.5					vol spiked blood used	7.5					vol spiked blood used	7.5
B/ml	696296					B/ml	69629.6					B/ml	6962.96
T Bac	5.22222e+06					T Bac	522222					T Bac	52222.2

## Sheet: Maldi TOF
E.coli				Average			K.P				Average			Pantoea Piersoni				Average
E1	2.15	2.23	2.26	2.21333			E1	2.32	2.26	2.41	2.33			E1	1.87	1.91	1.81	1.86333
E2	2.29	2.35	2.27	2.30333			E2	2.34	2.36	2.34	2.34667			E2	1.9	2.09	1.57	1.85333
E3	2.23	2.29	2.19	2.23667			E3	2.38	2.27	2.28	2.31			E3	1.97	1.75	1.81	1.84333
E4	2.24	2.28	2.29	2.27			E4	2.35	2.33	2.36	2.34667			E4	1.92	1.74	1.79	1.81667
			Avg	2.25583						Avg	2.33333						Avg	1.84417
			SD	0.0392876						SD	0.0174271						SD	0.0200693
							Average	SD
						E.coli	2.25	0.04
						K. Pneumoniae	2.33	0.02
						P. Piersoni	1.84	0.02

## Sheet: Blood cell rejection data
RBC					WBC			Platelets
	CFU/ml	% rejection				% rejection			% rejection
Exp-1		99.9634	1.05		Exp-1	95.5476	2.05	Exp-1	98.3422	3.05
2		99.9622	1.05		2	97.523	2.05	2	89.2115	3.05
3		99.9592	1.05		3	97.523	2.05	3	95.6375	3.05
4		99.981	1.05		4	97.752	2.05	4	91.051	2.05
Average		99.9665	0.0335483		Average	97.0864	2.91359	Average	93.5605	6.43947
SD		0.00989303			SD	1.03152		SD	4.17892
	Mean
RBC	99.9665	0.00989303
WBC	97.0864	1.03152
Platelets	93.5605	4.17892
